# Supplementary material for: Reduction in the Dietary VA Status Prevents Type 2 Diabetes and Obesity in Zucker Diabetic Fatty Rats
Source: Biomolecules. 2022 Mar 31;12(4):528. doi: 10.3390/biom12040528 (PMC9032907; doi:10.3390/biom12040528)
Supplement: Supplementary file 1 [file biomolecules-12-00528-s001.zip]

Archive with 1 entries (1 files):
- biomolecules-1620239-supplementary.pdf
